# Supplementary material for: Lower Respiratory Tract Microbiome Signatures of Health and Lung Cancer Across Different Smoking Statuses
Source: Cancers (Basel). 2025 Aug 13;17(16):2643. doi: 10.3390/cancers17162643 (PMC12384783; doi:10.3390/cancers17162643)
Supplement: Supplementary file 1 [file cancers-17-02643-s001.zip]

Archive with 5 entries (5 files):
- Figure S1.tif
- Supplementary Table S1.pdf
- Supplementary Table S2.pdf
- Supplementary Table S3.pdf
- Supplementary Table S4.pdf
